# Supplementary material for: Functional analysis of conserved C. elegans bHLH family members uncovers lifespan control by a peptidergic hub neuron
Source: PLoS Biol. 2025 Jan 6;23(1):e3002979. doi: 10.1371/journal.pbio.3002979 (PMC11703107; doi:10.1371/journal.pbio.3002979)
Supplement: S1 Data — (XLSX) [file pbio.3002979.s008.xlsx]

## Sheet: Fig3B
Animal	Genotype	Fluorescence Intensity (rawintden)	Neuron	Average intensity of neuron pair
1	wt	19447	AUA1	14330.5
1	wt	9214	AUA2
2	wt	11273	AUA1	9546.5
2	wt	7820	AUA2
3	wt	6192	AUA1	6467
3	wt	6742	AUA2
4	wt	17451	AUA1	11265
4	wt	5079	AUA2
5	wt	17417	AUA1	11174
5	wt	4931	AUA2
6	wt	33083	AUA1	19690
6	wt	6297	AUA2
7	wt	14412	AUA1	9189.5
7	wt	3967	AUA2
8	wt	24298	AUA1	14599
8	wt	4900	AUA2
9	wt	27383	AUA1	16489
9	wt	5595	AUA2
1	hlh-17/31/32(syb6635,syb6773)	10489	AUA1	9403.5
1	hlh-17/31/32(syb6635,syb6773)	8318	AUA2
2	hlh-17/31/32(syb6635,syb6773)	37121	AUA1	22083
2	hlh-17/31/32(syb6635,syb6773)	7045	AUA2
3	hlh-17/31/32(syb6635,syb6773)	26870	AUA1	17779.5
3	hlh-17/31/32(syb6635,syb6773)	8689	AUA2
4	hlh-17/31/32(syb6635,syb6773)	21978	AUA1	14613.5
4	hlh-17/31/32(syb6635,syb6773)	7249	AUA2
5	hlh-17/31/32(syb6635,syb6773)	31678	AUA1	21954.5
5	hlh-17/31/32(syb6635,syb6773)	12231	AUA2
6	hlh-17/31/32(syb6635,syb6773)	44538	AUA1	28641
6	hlh-17/31/32(syb6635,syb6773)	12744	AUA2
7	hlh-17/31/32(syb6635,syb6773)	26664	AUA1	17624.5
7	hlh-17/31/32(syb6635,syb6773)	8585	AUA2
8	hlh-17/31/32(syb6635,syb6773)	11980	AUA1	9592
8	hlh-17/31/32(syb6635,syb6773)	7204	AUA2
9	hlh-17/31/32(syb6635,syb6773)	18011	AUA1	18735.5
9	hlh-17/31/32(syb6635,syb6773)	19460	AUA2
10	hlh-17/31/32(syb6635,syb6773)	28949	AUA1	17592
10	hlh-17/31/32(syb6635,syb6773)	6235	AUA2
11	hlh-17/31/32(syb6635,syb6773)	15294	AUA1	11322
11	hlh-17/31/32(syb6635,syb6773)	7350	AUA2
12	hlh-17/31/32(syb6635,syb6773)	18021	AUA1	13247
12	hlh-17/31/32(syb6635,syb6773)	8473	AUA2

## Sheet: Fig3C
flp-8(ynIs78), wild type vs hlh-17/31(syb6635)
Animal	Genotype	Reporter	AUA
1	wt	ynIs78 (flp-8)	both ON
2	wt	ynIs78 (flp-8)	both ON
3	wt	ynIs78 (flp-8)	both ON
4	wt	ynIs78 (flp-8)	both ON
5	wt	ynIs78 (flp-8)	both ON
6	wt	ynIs78 (flp-8)	both ON
7	wt	ynIs78 (flp-8)	both ON
8	wt	ynIs78 (flp-8)	both ON
9	wt	ynIs78 (flp-8)	both ON
10	wt	ynIs78 (flp-8)	both ON
11	wt	ynIs78 (flp-8)	both ON
12	wt	ynIs78 (flp-8)	both ON
1	hlh-17/31(syb6635)	ynIs78 (flp-8)	both ON
2	hlh-17/31(syb6635)	ynIs78 (flp-8)	both ON
3	hlh-17/31(syb6635)	ynIs78 (flp-8)	both ON
4	hlh-17/31(syb6635)	ynIs78 (flp-8)	both ON
5	hlh-17/31(syb6635)	ynIs78 (flp-8)	both ON
6	hlh-17/31(syb6635)	ynIs78 (flp-8)	both ON
7	hlh-17/31(syb6635)	ynIs78 (flp-8)	both ON
8	hlh-17/31(syb6635)	ynIs78 (flp-8)	both ON
9	hlh-17/31(syb6635)	ynIs78 (flp-8)	both ON
10	hlh-17/31(syb6635)	ynIs78 (flp-8)	both ON
flp-8(ynIs78), wild type vs hlh-32(ot1347)
Animal	Genotype	Reporter	AUA
1	wt	ynIs78 (flp-8)	both ON
2	wt	ynIs78 (flp-8)	both ON
3	wt	ynIs78 (flp-8)	both ON
4	wt	ynIs78 (flp-8)	both ON
5	wt	ynIs78 (flp-8)	both ON
6	wt	ynIs78 (flp-8)	both ON
7	wt	ynIs78 (flp-8)	both ON
8	wt	ynIs78 (flp-8)	both ON
9	wt	ynIs78 (flp-8)	both ON
10	wt	ynIs78 (flp-8)	both ON
11	wt	ynIs78 (flp-8)	both ON
12	wt	ynIs78 (flp-8)	both ON
13	wt	ynIs78 (flp-8)	both ON
14	wt	ynIs78 (flp-8)	both ON
15	wt	ynIs78 (flp-8)	both ON
16	wt	ynIs78 (flp-8)	both ON
17	wt	ynIs78 (flp-8)	both ON
18	wt	ynIs78 (flp-8)	both ON
19	wt	ynIs78 (flp-8)	both ON
20	wt	ynIs78 (flp-8)	both ON
21	wt	ynIs78 (flp-8)	both ON
22	wt	ynIs78 (flp-8)	both ON
23	wt	ynIs78 (flp-8)	both ON
1	hlh-32(ot1347)	ynIs78 (flp-8)	both ON
2	hlh-32(ot1347)	ynIs78 (flp-8)	both ON
3	hlh-32(ot1347)	ynIs78 (flp-8)	both ON
4	hlh-32(ot1347)	ynIs78 (flp-8)	both ON
5	hlh-32(ot1347)	ynIs78 (flp-8)	both ON
6	hlh-32(ot1347)	ynIs78 (flp-8)	both ON
7	hlh-32(ot1347)	ynIs78 (flp-8)	both ON
8	hlh-32(ot1347)	ynIs78 (flp-8)	both ON
9	hlh-32(ot1347)	ynIs78 (flp-8)	both ON
10	hlh-32(ot1347)	ynIs78 (flp-8)	both ON
11	hlh-32(ot1347)	ynIs78 (flp-8)	both ON
12	hlh-32(ot1347)	ynIs78 (flp-8)	both ON
13	hlh-32(ot1347)	ynIs78 (flp-8)	both ON
14	hlh-32(ot1347)	ynIs78 (flp-8)	both ON
15	hlh-32(ot1347)	ynIs78 (flp-8)	both ON
16	hlh-32(ot1347)	ynIs78 (flp-8)	both ON
17	hlh-32(ot1347)	ynIs78 (flp-8)	both ON
18	hlh-32(ot1347)	ynIs78 (flp-8)	both ON
19	hlh-32(ot1347)	ynIs78 (flp-8)	both ON
20	hlh-32(ot1347)	ynIs78 (flp-8)	both ON
flp-8(ynIs78), wild type vs hlh-17/31/32
Animal	Genotype	Reporter	AUA
1	wt	ynIs78 (flp-8)	both ON
2	wt	ynIs78 (flp-8)	both ON
3	wt	ynIs78 (flp-8)	both ON
4	wt	ynIs78 (flp-8)	both ON
5	wt	ynIs78 (flp-8)	both ON
6	wt	ynIs78 (flp-8)	both ON
7	wt	ynIs78 (flp-8)	both ON
8	wt	ynIs78 (flp-8)	both ON
9	wt	ynIs78 (flp-8)	both ON
10	wt	ynIs78 (flp-8)	both ON
11	wt	ynIs78 (flp-8)	both ON
12	wt	ynIs78 (flp-8)	both ON
13	wt	ynIs78 (flp-8)	both ON
14	wt	ynIs78 (flp-8)	both ON
15	wt	ynIs78 (flp-8)	both ON
16	wt	ynIs78 (flp-8)	both ON
17	wt	ynIs78 (flp-8)	both ON
18	wt	ynIs78 (flp-8)	both ON
19	wt	ynIs78 (flp-8)	both ON
20	wt	ynIs78 (flp-8)	both ON
21	wt	ynIs78 (flp-8)	both ON
1	hlh-17/31/32(syb6635,syb6773)	ynIs78 (flp-8)	both OFF
2	hlh-17/31/32(syb6635,syb6773)	ynIs78 (flp-8)	both OFF
3	hlh-17/31/32(syb6635,syb6773)	ynIs78 (flp-8)	both OFF
4	hlh-17/31/32(syb6635,syb6773)	ynIs78 (flp-8)	both OFF
5	hlh-17/31/32(syb6635,syb6773)	ynIs78 (flp-8)	both OFF
6	hlh-17/31/32(syb6635,syb6773)	ynIs78 (flp-8)	both OFF
7	hlh-17/31/32(syb6635,syb6773)	ynIs78 (flp-8)	both OFF
8	hlh-17/31/32(syb6635,syb6773)	ynIs78 (flp-8)	both DIM
9	hlh-17/31/32(syb6635,syb6773)	ynIs78 (flp-8)	both OFF
10	hlh-17/31/32(syb6635,syb6773)	ynIs78 (flp-8)	both OFF
11	hlh-17/31/32(syb6635,syb6773)	ynIs78 (flp-8)	both OFF
12	hlh-17/31/32(syb6635,syb6773)	ynIs78 (flp-8)	both OFF
13	hlh-17/31/32(syb6635,syb6773)	ynIs78 (flp-8)	both DIM
14	hlh-17/31/32(syb6635,syb6773)	ynIs78 (flp-8)	both DIM
15	hlh-17/31/32(syb6635,syb6773)	ynIs78 (flp-8)	both OFF
16	hlh-17/31/32(syb6635,syb6773)	ynIs78 (flp-8)	both OFF
17	hlh-17/31/32(syb6635,syb6773)	ynIs78 (flp-8)	both OFF
18	hlh-17/31/32(syb6635,syb6773)	ynIs78 (flp-8)	both OFF
19	hlh-17/31/32(syb6635,syb6773)	ynIs78 (flp-8)	both DIM
20	hlh-17/31/32(syb6635,syb6773)	ynIs78 (flp-8)	both DIM
21	hlh-17/31/32(syb6635,syb6773)	ynIs78 (flp-8)	both OFF
22	hlh-17/31/32(syb6635,syb6773)	ynIs78 (flp-8)	both DIM
23	hlh-17/31/32(syb6635,syb6773)	ynIs78 (flp-8)	both OFF
24	hlh-17/31/32(syb6635,syb6773)	ynIs78 (flp-8)	both OFF

## Sheet: Fig3D
Animal	Genotype	Reporter	AUA
1	wt	otEx8199 (sshk-1)	2 ON
2	wt	otEx8199 (sshk-1)	2 ON
3	wt	otEx8199 (sshk-1)	2 ON
4	wt	otEx8199 (sshk-1)	2 ON
5	wt	otEx8199 (sshk-1)	2 ON
6	wt	otEx8199 (sshk-1)	2 ON
7	wt	otEx8199 (sshk-1)	2 ON
8	wt	otEx8199 (sshk-1)	1 ON, 1 OFF
9	wt	otEx8199 (sshk-1)	2 ON
10	wt	otEx8199 (sshk-1)	2 ON
11	wt	otEx8199 (sshk-1)	2 ON
12	wt	otEx8199 (sshk-1)	2 ON
13	wt	otEx8199 (sshk-1)	1 ON, 1 OFF
14	wt	otEx8199 (sshk-1)	1 ON, 1 OFF
15	wt	otEx8199 (sshk-1)	2 ON
16	wt	otEx8199 (sshk-1)	2 ON
17	wt	otEx8199 (sshk-1)	1 ON, 1 OFF
18	wt	otEx8199 (sshk-1)	1 ON, 1 OFF
19	wt	otEx8199 (sshk-1)	2 ON
20	wt	otEx8199 (sshk-1)	2 ON
1	hlh-17/31/32(syb6635,syb6773)	otEx8199 (sshk-1)	1 DIM, 1 OFF
2	hlh-17/31/32(syb6635,syb6773)	otEx8199 (sshk-1)	2 OFF
3	hlh-17/31/32(syb6635,syb6773)	otEx8199 (sshk-1)	2 OFF
4	hlh-17/31/32(syb6635,syb6773)	otEx8199 (sshk-1)	2 OFF
5	hlh-17/31/32(syb6635,syb6773)	otEx8199 (sshk-1)	2 OFF
6	hlh-17/31/32(syb6635,syb6773)	otEx8199 (sshk-1)	2 OFF
7	hlh-17/31/32(syb6635,syb6773)	otEx8199 (sshk-1)	2 OFF
8	hlh-17/31/32(syb6635,syb6773)	otEx8199 (sshk-1)	2 OFF
9	hlh-17/31/32(syb6635,syb6773)	otEx8199 (sshk-1)	1 DIM, 1 OFF
10	hlh-17/31/32(syb6635,syb6773)	otEx8199 (sshk-1)	2 OFF
11	hlh-17/31/32(syb6635,syb6773)	otEx8199 (sshk-1)	2 OFF
12	hlh-17/31/32(syb6635,syb6773)	otEx8199 (sshk-1)	2 OFF
13	hlh-17/31/32(syb6635,syb6773)	otEx8199 (sshk-1)	2 OFF
14	hlh-17/31/32(syb6635,syb6773)	otEx8199 (sshk-1)	2 OFF
15	hlh-17/31/32(syb6635,syb6773)	otEx8199 (sshk-1)	2 OFF
16	hlh-17/31/32(syb6635,syb6773)	otEx8199 (sshk-1)	2 OFF
17	hlh-17/31/32(syb6635,syb6773)	otEx8199 (sshk-1)	2 OFF
18	hlh-17/31/32(syb6635,syb6773)	otEx8199 (sshk-1)	2 OFF
19	hlh-17/31/32(syb6635,syb6773)	otEx8199 (sshk-1)	2 OFF
20	hlh-17/31/32(syb6635,syb6773)	otEx8199 (sshk-1)	2 OFF

## Sheet: Fig4B
Animal	Genotype	VB2 Fluorescence Intensity (rawintden)	VB1 Fluorescence Intensity (rawintden)
1	wt	71332	16789
2	wt	52900	not visible
3	wt	69438	7172
4	wt	34567	9132
5	wt	40976	not visible
6	wt	33578	not visible
7	wt	51945	9868
8	wt	54396	12861
9	wt	44456	12305
10	wt	43257	not visible
1	hlh-17/31/32(syb6635,syb6773)	6653	9379
2	hlh-17/31/32(syb6635,syb6773)	11966	9624
3	hlh-17/31/32(syb6635,syb6773)	14084	17127
4	hlh-17/31/32(syb6635,syb6773)	7902	8401
5	hlh-17/31/32(syb6635,syb6773)	10714	5124
6	hlh-17/31/32(syb6635,syb6773)	21912	7244
7	hlh-17/31/32(syb6635,syb6773)	10980	5245
8	hlh-17/31/32(syb6635,syb6773)	12059	9421
9	hlh-17/31/32(syb6635,syb6773)	10689	13420
10	hlh-17/31/32(syb6635,syb6773)	14185	9899
11	hlh-17/31/32(syb6635,syb6773)	8513	11459
12	hlh-17/31/32(syb6635,syb6773)	18987	19517
13	hlh-17/31/32(syb6635,syb6773)	8129	7120

## Sheet: Fig4C
Animal	Genotype	VB2 Fluorescence Intensity (rawintden)	VB1 Fluorescence Intensity (rawintden)
1	wt	161067	430009
2	wt	180585	492738
3	wt	317863	477816
4	wt	224302	534122
5	wt	172950	156107
6	wt	400840	617219
7	wt	605396	794213
8	wt	190792	332667
9	wt	195056	337372
1	hlh-17/31/32(syb6635,syb6773)	503744	501207
2	hlh-17/31/32(syb6635,syb6773)	322780	359356
3	hlh-17/31/32(syb6635,syb6773)	747020	569054
4	hlh-17/31/32(syb6635,syb6773)	468108	418396
5	hlh-17/31/32(syb6635,syb6773)	302562	299428
6	hlh-17/31/32(syb6635,syb6773)	596207	391732
7	hlh-17/31/32(syb6635,syb6773)	382353	318873
8	hlh-17/31/32(syb6635,syb6773)	534596	542851
9	hlh-17/31/32(syb6635,syb6773)	347545	418597
10	hlh-17/31/32(syb6635,syb6773)	404328	397258
11	hlh-17/31/32(syb6635,syb6773)	383739	318088
12	hlh-17/31/32(syb6635,syb6773)	202998	506724
13	hlh-17/31/32(syb6635,syb6773)	320623	359032
14	hlh-17/31/32(syb6635,syb6773)	168861	266752
15	hlh-17/31/32(syb6635,syb6773)	293956	301631
16	hlh-17/31/32(syb6635,syb6773)	236354	166786
17	hlh-17/31/32(syb6635,syb6773)	332538	457401
18	hlh-17/31/32(syb6635,syb6773)	310184	260045
19	hlh-17/31/32(syb6635,syb6773)	382814	367712
20	hlh-17/31/32(syb6635,syb6773)	455685	395866

## Sheet: Fig4D
Animal	Genotype	Reporter	VB2
1	wt	wgIs707 (sptf-1)	OFF
2	wt	wgIs707 (sptf-1)	OFF
3	wt	wgIs707 (sptf-1)	OFF
4	wt	wgIs707 (sptf-1)	OFF
5	wt	wgIs707 (sptf-1)	OFF
6	wt	wgIs707 (sptf-1)	OFF
7	wt	wgIs707 (sptf-1)	OFF
8	wt	wgIs707 (sptf-1)	OFF
9	wt	wgIs707 (sptf-1)	OFF
10	wt	wgIs707 (sptf-1)	OFF
11	wt	wgIs707 (sptf-1)	OFF
12	wt	wgIs707 (sptf-1)	OFF
1	hlh-17/31/32(syb6635,syb6773)	wgIs707 (sptf-1)	ON
2	hlh-17/31/32(syb6635,syb6773)	wgIs707 (sptf-1)	ON
3	hlh-17/31/32(syb6635,syb6773)	wgIs707 (sptf-1)	ON
4	hlh-17/31/32(syb6635,syb6773)	wgIs707 (sptf-1)	ON
5	hlh-17/31/32(syb6635,syb6773)	wgIs707 (sptf-1)	ON
6	hlh-17/31/32(syb6635,syb6773)	wgIs707 (sptf-1)	ON
7	hlh-17/31/32(syb6635,syb6773)	wgIs707 (sptf-1)	ON
8	hlh-17/31/32(syb6635,syb6773)	wgIs707 (sptf-1)	ON
9	hlh-17/31/32(syb6635,syb6773)	wgIs707 (sptf-1)	ON
10	hlh-17/31/32(syb6635,syb6773)	wgIs707 (sptf-1)	ON
11	hlh-17/31/32(syb6635,syb6773)	wgIs707 (sptf-1)	ON
12	hlh-17/31/32(syb6635,syb6773)	wgIs707 (sptf-1)	ON
13	hlh-17/31/32(syb6635,syb6773)	wgIs707 (sptf-1)	ON
14	hlh-17/31/32(syb6635,syb6773)	wgIs707 (sptf-1)	ON
15	hlh-17/31/32(syb6635,syb6773)	wgIs707 (sptf-1)	ON
16	hlh-17/31/32(syb6635,syb6773)	wgIs707 (sptf-1)	ON
17	hlh-17/31/32(syb6635,syb6773)	wgIs707 (sptf-1)	ON

## Sheet: Fig4E
Animal	Genotype	Reporter	VB2
1	wt	nlp-45(ot1032)	OFF
2	wt	nlp-45(ot1032)	OFF
3	wt	nlp-45(ot1032)	OFF
4	wt	nlp-45(ot1032)	OFF
5	wt	nlp-45(ot1032)	OFF
6	wt	nlp-45(ot1032)	OFF
7	wt	nlp-45(ot1032)	OFF
8	wt	nlp-45(ot1032)	OFF
9	wt	nlp-45(ot1032)	OFF
10	wt	nlp-45(ot1032)	OFF
11	wt	nlp-45(ot1032)	OFF
12	wt	nlp-45(ot1032)	OFF
1	hlh-17/31/32(syb6635,syb6773)	nlp-45(ot1032)	ON
2	hlh-17/31/32(syb6635,syb6773)	nlp-45(ot1032)	ON
3	hlh-17/31/32(syb6635,syb6773)	nlp-45(ot1032)	ON
4	hlh-17/31/32(syb6635,syb6773)	nlp-45(ot1032)	ON
5	hlh-17/31/32(syb6635,syb6773)	nlp-45(ot1032)	ON
6	hlh-17/31/32(syb6635,syb6773)	nlp-45(ot1032)	ON
7	hlh-17/31/32(syb6635,syb6773)	nlp-45(ot1032)	ON
8	hlh-17/31/32(syb6635,syb6773)	nlp-45(ot1032)	ON
9	hlh-17/31/32(syb6635,syb6773)	nlp-45(ot1032)	ON
10	hlh-17/31/32(syb6635,syb6773)	nlp-45(ot1032)	ON
11	hlh-17/31/32(syb6635,syb6773)	nlp-45(ot1032)	ON
12	hlh-17/31/32(syb6635,syb6773)	nlp-45(ot1032)	ON
13	hlh-17/31/32(syb6635,syb6773)	nlp-45(ot1032)	ON
14	hlh-17/31/32(syb6635,syb6773)	nlp-45(ot1032)	ON
15	hlh-17/31/32(syb6635,syb6773)	nlp-45(ot1032)	ON

## Sheet: Fig4F
Animal	Genotype	Reporter	VB2
1	wt	col-105(syb6767)	OFF
2	wt	col-105(syb6767)	OFF
3	wt	col-105(syb6767)	OFF
4	wt	col-105(syb6767)	OFF
5	wt	col-105(syb6767)	OFF
6	wt	col-105(syb6767)	OFF
7	wt	col-105(syb6767)	OFF
8	wt	col-105(syb6767)	OFF
9	wt	col-105(syb6767)	OFF
10	wt	col-105(syb6767)	OFF
11	wt	col-105(syb6767)	OFF
12	wt	col-105(syb6767)	OFF
1	hlh-17/31/32(syb6635,syb6773)	col-105(syb6767)	ON
2	hlh-17/31/32(syb6635,syb6773)	col-105(syb6767)	ON
3	hlh-17/31/32(syb6635,syb6773)	col-105(syb6767)	ON
4	hlh-17/31/32(syb6635,syb6773)	col-105(syb6767)	ON
5	hlh-17/31/32(syb6635,syb6773)	col-105(syb6767)	ON
6	hlh-17/31/32(syb6635,syb6773)	col-105(syb6767)	ON
7	hlh-17/31/32(syb6635,syb6773)	col-105(syb6767)	ON
8	hlh-17/31/32(syb6635,syb6773)	col-105(syb6767)	ON
9	hlh-17/31/32(syb6635,syb6773)	col-105(syb6767)	ON
10	hlh-17/31/32(syb6635,syb6773)	col-105(syb6767)	ON
11	hlh-17/31/32(syb6635,syb6773)	col-105(syb6767)	ON
12	hlh-17/31/32(syb6635,syb6773)	col-105(syb6767)	ON
13	hlh-17/31/32(syb6635,syb6773)	col-105(syb6767)	ON
14	hlh-17/31/32(syb6635,syb6773)	col-105(syb6767)	ON
15	hlh-17/31/32(syb6635,syb6773)	col-105(syb6767)	ON
16	hlh-17/31/32(syb6635,syb6773)	col-105(syb6767)	ON
17	hlh-17/31/32(syb6635,syb6773)	col-105(syb6767)	ON
18	hlh-17/31/32(syb6635,syb6773)	col-105(syb6767)	ON

## Sheet: Fig4G
Animal	Genotype	Reporter	VB2
1	wt	bnc-1(ot845)	ON
2	wt	bnc-1(ot845)	ON
3	wt	bnc-1(ot845)	ON
4	wt	bnc-1(ot845)	ON
5	wt	bnc-1(ot845)	ON
6	wt	bnc-1(ot845)	ON
7	wt	bnc-1(ot845)	ON
8	wt	bnc-1(ot845)	ON
9	wt	bnc-1(ot845)	ON
10	wt	bnc-1(ot845)	ON
11	wt	bnc-1(ot845)	ON
12	wt	bnc-1(ot845)	ON
13	wt	bnc-1(ot845)	ON
14	wt	bnc-1(ot845)	ON
1	hlh-17/31/32(syb6635,syb6773)	bnc-1(ot845)	OFF
2	hlh-17/31/32(syb6635,syb6773)	bnc-1(ot845)	OFF
3	hlh-17/31/32(syb6635,syb6773)	bnc-1(ot845)	OFF
4	hlh-17/31/32(syb6635,syb6773)	bnc-1(ot845)	OFF
5	hlh-17/31/32(syb6635,syb6773)	bnc-1(ot845)	OFF
6	hlh-17/31/32(syb6635,syb6773)	bnc-1(ot845)	OFF
7	hlh-17/31/32(syb6635,syb6773)	bnc-1(ot845)	OFF
8	hlh-17/31/32(syb6635,syb6773)	bnc-1(ot845)	OFF
9	hlh-17/31/32(syb6635,syb6773)	bnc-1(ot845)	OFF
10	hlh-17/31/32(syb6635,syb6773)	bnc-1(ot845)	OFF
11	hlh-17/31/32(syb6635,syb6773)	bnc-1(ot845)	OFF
12	hlh-17/31/32(syb6635,syb6773)	bnc-1(ot845)	OFF
13	hlh-17/31/32(syb6635,syb6773)	bnc-1(ot845)	OFF
14	hlh-17/31/32(syb6635,syb6773)	bnc-1(ot845)	OFF
15	hlh-17/31/32(syb6635,syb6773)	bnc-1(ot845)	OFF
16	hlh-17/31/32(syb6635,syb6773)	bnc-1(ot845)	OFF
17	hlh-17/31/32(syb6635,syb6773)	bnc-1(ot845)	OFF

## Sheet: Fig4I
Animal	Genotype	VB2 Fluorescence Intensity (rawintden)	VB1 Fluorescence Intensity (rawintden)
1	wt	421683	743713
2	wt	718302	1063068
3	wt	945327	1153891
4	wt	622022	1039404
5	wt	983749	1417886
6	wt	899422	1439496
7	wt	663153	1073076
8	wt	906199	908201
9	wt	863516	863207
10	wt	942581	522932
1	hlh-17/31/32(syb6635,syb6773)	1209553	1146102
2	hlh-17/31/32(syb6635,syb6773)	1171640	820394
3	hlh-17/31/32(syb6635,syb6773)	800472	851164
4	hlh-17/31/32(syb6635,syb6773)	2648245 (outlier*)	1769536
5	hlh-17/31/32(syb6635,syb6773)	1099915	835090
6	hlh-17/31/32(syb6635,syb6773)	897888	1113935
7	hlh-17/31/32(syb6635,syb6773)	911014	1359648
8	hlh-17/31/32(syb6635,syb6773)	1184187	1307991
9	hlh-17/31/32(syb6635,syb6773)	1324527	1321467
10	hlh-17/31/32(syb6635,syb6773)	1281120	708517
11	hlh-17/31/32(syb6635,syb6773)	873998	862309
12	hlh-17/31/32(syb6635,syb6773)	732097	788562
13	hlh-17/31/32(syb6635,syb6773)	1559871	447524
		*identified as outlier through ROUT method in Prism 10

[truncated: 15 more sheets: Fig5B, Fig5C, Fig6A, Fig6B, Fig6C, Fig7D, Fig8A, Fig8B, Fig8C, Fig9A, Fig9B, Fig9C, Fig9D, Fig9E, Fig9F]
