# Supplementary material for: Functional analysis of conserved C. elegans bHLH family members uncovers lifespan control by a peptidergic hub neuron
Source: PLoS Biol. 2025 Jan 6;23(1):e3002979. doi: 10.1371/journal.pbio.3002979 (PMC11703107; doi:10.1371/journal.pbio.3002979)
Supplement: S2 Data — (XLSX) [file pbio.3002979.s009.xlsx]

## Sheet: FigS2A
Animal	Genotype	Reporter	CEPsh glia
1	wt	irIs67 (hlh-17)	4 ON
2	wt	irIs67 (hlh-17)	4 ON
3	wt	irIs67 (hlh-17)	4 ON
4	wt	irIs67 (hlh-17)	4 ON
5	wt	irIs67 (hlh-17)	4 ON
6	wt	irIs67 (hlh-17)	4 ON
7	wt	irIs67 (hlh-17)	4 ON
8	wt	irIs67 (hlh-17)	4 ON
9	wt	irIs67 (hlh-17)	4 ON
10	wt	irIs67 (hlh-17)	4 ON
11	wt	irIs67 (hlh-17)	4 ON
12	wt	irIs67 (hlh-17)	4 ON
13	wt	irIs67 (hlh-17)	4 ON
14	wt	irIs67 (hlh-17)	4 ON
15	wt	irIs67 (hlh-17)	4 ON
16	wt	irIs67 (hlh-17)	4 ON
17	wt	irIs67 (hlh-17)	4 ON
18	wt	irIs67 (hlh-17)	4 ON
1	hlh-17/31/32(syb6635,syb6773)	irIs67 (hlh-17)	4 ON
2	hlh-17/31/32(syb6635,syb6773)	irIs67 (hlh-17)	4 ON
3	hlh-17/31/32(syb6635,syb6773)	irIs67 (hlh-17)	4 ON
4	hlh-17/31/32(syb6635,syb6773)	irIs67 (hlh-17)	4 ON
5	hlh-17/31/32(syb6635,syb6773)	irIs67 (hlh-17)	4 ON
6	hlh-17/31/32(syb6635,syb6773)	irIs67 (hlh-17)	4 ON
7	hlh-17/31/32(syb6635,syb6773)	irIs67 (hlh-17)	4 ON
8	hlh-17/31/32(syb6635,syb6773)	irIs67 (hlh-17)	4 ON
9	hlh-17/31/32(syb6635,syb6773)	irIs67 (hlh-17)	4 ON
10	hlh-17/31/32(syb6635,syb6773)	irIs67 (hlh-17)	4 ON
11	hlh-17/31/32(syb6635,syb6773)	irIs67 (hlh-17)	4 ON
12	hlh-17/31/32(syb6635,syb6773)	irIs67 (hlh-17)	4 ON
13	hlh-17/31/32(syb6635,syb6773)	irIs67 (hlh-17)	4 ON
14	hlh-17/31/32(syb6635,syb6773)	irIs67 (hlh-17)	4 ON
15	hlh-17/31/32(syb6635,syb6773)	irIs67 (hlh-17)	4 ON
16	hlh-17/31/32(syb6635,syb6773)	irIs67 (hlh-17)	4 ON
17	hlh-17/31/32(syb6635,syb6773)	irIs67 (hlh-17)	4 ON
18	hlh-17/31/32(syb6635,syb6773)	irIs67 (hlh-17)	4 ON
19	hlh-17/31/32(syb6635,syb6773)	irIs67 (hlh-17)	4 ON

## Sheet: FigS2B
Animal	Genotype	Reporter	CEPsh glia	Number of rfp+ cells
1	wt	kcc-3(syb4430)	4 ON	16
2	wt	kcc-3(syb4430)	4 ON	16
3	wt	kcc-3(syb4430)	4 ON	16
4	wt	kcc-3(syb4430)	4 ON	16
5	wt	kcc-3(syb4430)	4 ON	16
6	wt	kcc-3(syb4430)	4 ON	16
7	wt	kcc-3(syb4430)	4 ON	16
8	wt	kcc-3(syb4430)	4 ON	16
9	wt	kcc-3(syb4430)	4 ON	16
10	wt	kcc-3(syb4430)	4 ON	16
11	wt	kcc-3(syb4430)	4 ON	16
12	wt	kcc-3(syb4430)	4 ON	16
13	wt	kcc-3(syb4430)	4 ON	16
14	wt	kcc-3(syb4430)	4 ON	16
15	wt	kcc-3(syb4430)	4 ON	16
16	wt	kcc-3(syb4430)	4 ON	16
17	wt	kcc-3(syb4430)	4 ON	16
18	wt	kcc-3(syb4430)	4 ON	16
1	hlh-17/31/32(syb6635,syb6773)	kcc-3(syb4430)	4 ON	17
2	hlh-17/31/32(syb6635,syb6773)	kcc-3(syb4430)	4 ON	15
3	hlh-17/31/32(syb6635,syb6773)	kcc-3(syb4430)	4 ON	16
4	hlh-17/31/32(syb6635,syb6773)	kcc-3(syb4430)	4 ON	16
5	hlh-17/31/32(syb6635,syb6773)	kcc-3(syb4430)	4 ON	16
6	hlh-17/31/32(syb6635,syb6773)	kcc-3(syb4430)	4 ON	16
7	hlh-17/31/32(syb6635,syb6773)	kcc-3(syb4430)	4 ON	16
8	hlh-17/31/32(syb6635,syb6773)	kcc-3(syb4430)	4 ON	16
9	hlh-17/31/32(syb6635,syb6773)	kcc-3(syb4430)	4 ON	16
10	hlh-17/31/32(syb6635,syb6773)	kcc-3(syb4430)	4 ON	16
11	hlh-17/31/32(syb6635,syb6773)	kcc-3(syb4430)	4 ON	16
12	hlh-17/31/32(syb6635,syb6773)	kcc-3(syb4430)	4 ON	16
13	hlh-17/31/32(syb6635,syb6773)	kcc-3(syb4430)	4 ON	16
14	hlh-17/31/32(syb6635,syb6773)	kcc-3(syb4430)	4 ON	16
15	hlh-17/31/32(syb6635,syb6773)	kcc-3(syb4430)	4 ON	16
16	hlh-17/31/32(syb6635,syb6773)	kcc-3(syb4430)	4 ON	16
17	hlh-17/31/32(syb6635,syb6773)	kcc-3(syb4430)	4 ON	16
18	hlh-17/31/32(syb6635,syb6773)	kcc-3(syb4430)	4 ON	16
19	hlh-17/31/32(syb6635,syb6773)	kcc-3(syb4430)	4 ON	16
20	hlh-17/31/32(syb6635,syb6773)	kcc-3(syb4430)	4 ON	16
21	hlh-17/31/32(syb6635,syb6773)	kcc-3(syb4430)	4 ON	16
22	hlh-17/31/32(syb6635,syb6773)	kcc-3(syb4430)	4 ON	16
23	hlh-17/31/32(syb6635,syb6773)	kcc-3(syb4430)	4 ON	16
24	hlh-17/31/32(syb6635,syb6773)	kcc-3(syb4430)	4 ON	16
25	hlh-17/31/32(syb6635,syb6773)	kcc-3(syb4430)	4 ON	16
26	hlh-17/31/32(syb6635,syb6773)	kcc-3(syb4430)	4 ON	16

## Sheet: FigS2C
Reporter: wgIs707 (sptf-1)
Animal	Genotype	VB2 Fluorescence Intensity (rawintden)	VB1 Fluorescence Intensity (rawintden)
1	hlh-17/31/32(syb6635,syb6773)	28297	24060
2	hlh-17/31/32(syb6635,syb6773)	18617	18928
3	hlh-17/31/32(syb6635,syb6773)	25826	15893
4	hlh-17/31/32(syb6635,syb6773)	12358	23673
5	hlh-17/31/32(syb6635,syb6773)	22680	22240
6	hlh-17/31/32(syb6635,syb6773)	28113	25711
7	hlh-17/31/32(syb6635,syb6773)	32928	23035
8	hlh-17/31/32(syb6635,syb6773)	12618	21282
9	hlh-17/31/32(syb6635,syb6773)	15104	18077
10	hlh-17/31/32(syb6635,syb6773)	21576	23800
11	hlh-17/31/32(syb6635,syb6773)	17844	18764
12	hlh-17/31/32(syb6635,syb6773)	22721	17518
13	hlh-17/31/32(syb6635,syb6773)	26437	29407
14	hlh-17/31/32(syb6635,syb6773)	18970	20727
15	hlh-17/31/32(syb6635,syb6773)	20395	11924
16	hlh-17/31/32(syb6635,syb6773)	12701	16599
17	hlh-17/31/32(syb6635,syb6773)	12911	8303
Reporter: col-105(syb6767)
Animal	Genotype	VB2 Fluorescence Intensity (rawintden)	VB1 Fluorescence Intensity (rawintden)
1	hlh-17/31/32(syb6635,syb6773)	40475	52718
2	hlh-17/31/32(syb6635,syb6773)	39809	31128
3	hlh-17/31/32(syb6635,syb6773)	52485	51041
4	hlh-17/31/32(syb6635,syb6773)	58764	64873
5	hlh-17/31/32(syb6635,syb6773)	69119	49077
6	hlh-17/31/32(syb6635,syb6773)	40758	55761
7	hlh-17/31/32(syb6635,syb6773)	45970	34891
8	hlh-17/31/32(syb6635,syb6773)	37391	44474
9	hlh-17/31/32(syb6635,syb6773)	43378	63665
10	hlh-17/31/32(syb6635,syb6773)	56376	38260
11	hlh-17/31/32(syb6635,syb6773)	33783	52809
12	hlh-17/31/32(syb6635,syb6773)	56944	59491
13	hlh-17/31/32(syb6635,syb6773)	32151	38673
14	hlh-17/31/32(syb6635,syb6773)	63174	49933
15	hlh-17/31/32(syb6635,syb6773)	43915	34154
16	hlh-17/31/32(syb6635,syb6773)	50435	45552
17	hlh-17/31/32(syb6635,syb6773)	43799	51323
18	hlh-17/31/32(syb6635,syb6773)	35711	43884
Reporter: nlp-45(ot1032)
Animal	Genotype	VB2 Fluorescence Intensity (rawintden)	VB1 Fluorescence Intensity (rawintden)
1	hlh-17/31/32(syb6635,syb6773)	1732841	985551
2	hlh-17/31/32(syb6635,syb6773)	2573020	1546765
3	hlh-17/31/32(syb6635,syb6773)	1976557	1092904
4	hlh-17/31/32(syb6635,syb6773)	893628	1446797
5	hlh-17/31/32(syb6635,syb6773)	2586654	3236735
6	hlh-17/31/32(syb6635,syb6773)	1399008	1658210
7	hlh-17/31/32(syb6635,syb6773)	2705482	1394650
8	hlh-17/31/32(syb6635,syb6773)	1730225	1186827
9	hlh-17/31/32(syb6635,syb6773)	2853320	1993709
10	hlh-17/31/32(syb6635,syb6773)	3277322	2079602
11	hlh-17/31/32(syb6635,syb6773)	2905550	2361738
12	hlh-17/31/32(syb6635,syb6773)	2018638	1878509
13	hlh-17/31/32(syb6635,syb6773)	2284868	1859880

## Sheet: FigS3A
Number of pBOC in 10 min					pBOC/min
wild type	hlh-17/31/32(syb6635,syb6773)				wild type	hlh-17/31/32(syb6635,syb6773)
9	10				0.9	1
10	11				1	1.1
10	11				1	1.1
9	10				0.9	1
11	11				1.1	1.1
9	10				0.9	1
11	10				1.1	1
10	10				1	1
12	11				1.2	1.1
10	11				1	1.1
11	11				1.1	1.1
10	10				1	1
10	9				1	0.9
9	10				0.9	1
Number of EMC in 10 min					EMC/min
wild type	hlh-17/31/32(syb6635,syb6773)				wild type	hlh-17/31/32(syb6635,syb6773)
4	9				0.4	0.9
10	7				1	0.7
10	11				1	1.1
6	9				0.6	0.9
7	8				0.7	0.8
6	6				0.6	0.6
9	8				0.9	0.8
7	7				0.7	0.7
11	6				1.1	0.6
10	11				1	1.1
10	6				1	0.6
6	3				0.6	0.3
7	6				0.7	0.6
4	7				0.4	0.7

## Sheet: FigS3B
Number of reversals			Cumulative Reversal Time (s)				Distance Traveled in Reverse (um)					Track Length (um)				Center point Speed (um/s)				Peristaltic Speed (um/s)				Distance Traveled Forward(um)				Cumulative Forward Time (s)				Turn Count
wild type	hlh-17/31/32(syb6635,syb6773)		wild type	hlh-17/31/32(syb6635,syb6773)			wild type	hlh-17/31/32(syb6635,syb6773)				wild type	hlh-17/31/32(syb6635,syb6773)			wild type	hlh-17/31/32(syb6635,syb6773)			wild type	hlh-17/31/32(syb6635,syb6773)			wild type	hlh-17/31/32(syb6635,syb6773)			wild type	hlh-17/31/32(syb6635,syb6773)			wild type	hlh-17/31/32(syb6635,syb6773)
7	10		15.47	22.13			3316.09	3585.46				32611.1	35192.6			108.75	117.36			81.97	86.91			27894.8	29647.9			284.53	277.87			28	33
6	36		14.8	97.47			3696.98	8717.53				46170.8	22711.1			153.97	75.74			122.44	6.83			40413.2	10765			285.2	202.53			52	21
19	27		41.73	64.4			7913.64	8057.19				29444.5	30401.5			98.19	101.38			38.81	42.68			19550.2	20857			258.27	235.6			24	33
13	11		32.67	23.2			6232.28	5129.85				40028.7	38207.7			133.49	127.42			86.25	87.95			32095	31502			267.33	276.8			55	44
14	27		38	76.4			8326.74	5962.6				46062.4	15738.6			153.61	52.49			94.51	3.78			36667.4	7097.24			262	223.6			54	14
18	29		42.13	87.07			7363.96	6821.93				36341.6	19790.3			121.19	66			66.82	12.97			27401.6	10711.1			257.87	212.93			43	13
5	28		13.07	73.87			3702.25	5513.69				42150.8	13321.6			140.57	44.43			106.26	2.84			35566.6	6365.21			286.93	226.13			45	11
24	30		85.47	107.87			5856.19	6339.65				18438.7	12810.8			61.49	42.72			18.36	-2.41			11362.8	5616.61			214.53	192.13			21	1
18	26		52.13	76.53			8968.41	7107.79				42239.5	17720.8			140.86	59.1			74.63	3.72			31348	8223.21			247.87	223.47			56	17
14	19		32.4	53.2			5041.53	5641.55				56096.5	27501.4			187.07	91.71			149.61	50.34			49904	20735.9			267.6	246.8			58	24
21	21		58.93	55.2			4994.36	6799.3				17413.8	20889.3			58.07	69.63			20.21	17.54			11055.9	12062.2			241.07	244.93			17	25
15	20		50.13	51.87			5121.54	6877.39				18043.9	36109.3			60.17	120.36			20.02	69.72			11124.5	27791.9			249.87	248.27			16	33
15	15		33.33	45.87			3786.31	5468.59				30107.5	26575.5			100.4	88.62			72.14	47.22			25419.2	19629.5			266.67	254.13			27	30
13	18		34.13	52			4412.18	5195.33				32153.9	22356.1			107.23	74.55			73.59	35.22			26479.2	15755.3			265.87	248			26	24
26	14		67.87	39.6			10180.1	7710.4				36902.7	38671.9			123.01	128.96			51.07	73.06			25500.3	29618.5			232.27	260.4			39	37
17	25		36.13	65.2			6162.83	9491.18				38519.2	34577.9			128.4	115.31			83.33	47.72			31163.2	23801.3			264	234.8			52	32
26	19		70.13	66.27			9267.74	8513.49				32755.9	35096.8			109.19	117.04			43.07	55			22189.3	25005.3			230	233.73			39	39
22	27		46.8	79.87			6656.92	7104.49				35557.3	20223.6			118.52	67.44			69.88	13.63			27620.4	11193			253.33	220.13			28	15
18	29		58.13	84.53			6089.81	8795.5				23205.3	24908.2			77.35	83.06			32.31	19.42			15782.4	14619.6			242	215.47			25	26
30	18		81.2	45.33			6446.19	5606.15				17433.6	19016.1			58.14	63.42			11.21	22.55			9808.44	12368.7			218.8	254.67			13	23
18	17		59.87	40.93			4874.23	6021.74				11940	33093.2			39.82	110.36			1.79	67.62			5410.32	26300.2			240.13	259.07			2	44
12	15		29.07	44.53			5534.71	3828.22				37138	19044.8			123.85	63.51			82.67	33.05			30323.4	13739.1			270.93	255.47			24	26
15	24		32.27	56.53			4200.05	9167.76				35582.9	32356.3			118.66	107.9			87.1	42.47			30319.5	21902.1			267.73	243.47			32	41
21	19		55.07	70.93			6677.81	7870.15				31782.3	22631			105.99	75.47			57.17	17.24			23820.5	13041.3			244.93	229.07			27	26
18	14		47.73	39.47			7337.72	5606.1				34120.8	27880.5			113.79	92.98			58.73	51.79			24948	21136.1			252.27	260.53			32	44
19	23		42.4	62.27			7017	7320.8				26051.9	24685.2			86.88	82.32			33.61	30.03			17096.6	16325.7			257.6	237.73			24	33
18	23		34.27	76.27			6297.42	7354.88				40197.2	22637.4			134.05	75.49			88.23	22.58			32755.8	14125.1			265.73	223.73			41	28
23	16		76.27	45.6			9108.34	5501.01				39307	21468			131.08	71.59			66.48	32.16			29044.5	15145.5			223.73	254.4			32	29
13	14		30.93	31.73			6795.35	4178.28				38939.4	26964.7			129.86	89.88			80.89	60.34			31051.7	22281.5			268.93	268.4			46	46
17	21		42	78			5977.3	6628.77				31875.6	21054.6			106.3	70.18			62.5	23.67			24719.1	13729			257.87	222.13			44	28
19	31		39.33	53.2			4146.99	2349.99				25338.3	5434.89			84.5	18.12			53.22	0.96			20105.5	2637.44			260.53	246.93			51	1
15	25		34.13	68.4			4853.5	5556.26				24927.1	14448.9			83.13	48.16			47.04	8.65			18960	8150.35			265.87	231.73			43	23
16	18		35.07	56.4			4985.11	5731.93				34765.1	20468			115.94	68.23			79.4	27.84			28793	14085			264.93	243.73			47	33
17	12		43.87	42.93			6817.54	4797.91				41550.8	19598.2			138.56	65.36			89.53	31.2			33664.1	14152.7			256.13	257.07			76	26
13	19		36.67	60			5800.99	5987				29863.4	20363.8			99.59	67.91			57.09	25.92			22919.4	13759			263.33	240			52	31
21	23		50.13	78.13			5767.48	5898.55				23691.3	14853.4			79.01	49.53			36.42	7.67			16689.9	8197.38			249.87	221.87			39	22
17	19		35.6	54.53			6073.65	4390.06				36332	10641.2			121.16	35.49			76.12	3.66			28900	5486.78			264.4	245.47			47	6
20	21		51.33	63.6			7298.4	5916.04				36574	16892.9			121.97	56.33			69.54	14.31			28151	10206.4			248.67	236.4			49	18
24	31		65.6	78.93			8309.76	7807.06				27365	18815.5			91.26	62.75			31.61	5.87			17787.9	9566			234.4	221.07			38	25
22	24		56.8	72.67			7941.22	5995.35				35247.6	15063.9			117.54	50.24			60.64	7.89			26126	8361.81			243.2	227.33			34	22
14	15		47.73	58.13			2563.17	5482.03				16383	19340.9			54.63	64.5			34.79	25.3			12996.7	13069.4			252.27	241.87			16	18
13	20		27.6	64.13			3599.82	5714.33				30319.1	20569			101.11	68.59			74.75	27.55			26013.5	13974.3			272.4	235.87			35	28
9	50		22.67	148.4			4077.19	3872.03				37309.7	8425.8			124.42	28.1			95.45	-1.35			32698.9	3466.04			277.33	151.6			46	3
23	25		61.87	69.73			5384.42	6955.09				17906.6	19450			59.69	64.86			21.17	15.21			11735.3	11515.8			238.27	230.27			30	26
24	22		79.47	63.33			5791.87	5257.01				16446.2	15530.6			54.82	51.79			13.89	14.35			9959.14	9559.31			220.67	236.67			18	21
24			68.53				6024.52					16521.9				55.07				12.86				9883.33				231.6				21
17			44.8				6093.74					27602.9				92.05				49.33				20887.4				255.2				39
17			43.33				4316.16					19994.2				66.68				35.48				14955				256.67				23
11			31.87				4614.44					22299				74.36				41.01				16911.4				268.13				35
15			46.4				6355.93					32902.5				109.72				65.05				25862.8				253.6				44
11			24				2968.42					25356.4				84.56				62.11				21594.2				276				40
19			57.87				5511.58					21336.6				71.15				32.77				15337.3				242.13				27
13			32				5163.67					39219.7				130.79				94.76				33578.7				268				68

## Sheet: FigS4A
Days	N2	hlh-15(tm1824)	hlh-15(ot1389)
3	0
3	0
4	1
4	1
4	0
4	0
4	0
5	0
5	0
5	0
5	0
5	0
6	1
6	0
6	0
6	0
6	0
6	0
8	1
8	1
8	1
8	1
8	0
8	0
10	1
10	1
10	1
10	1
10	1
10	0
12	1
12	1
12	1
12	1
12	1
12	1
12	1
12	1
12	1
12	1
12	1
12	1
12	1
12	1
12	0
12	0
12	0
12	0
12	0
14	1
14	1
14	1
14	1
14	1
14	1
14	1
14	1
14	1
14	1
14	1
14	1
14	1
14	1
14	1
14	1
14	1
14	1
14	1
14	1
14	1
14	1
14	0
14	0
14	0
16	1
16	1
16	1
16	1
16	1
16	1
16	1
16	1
16	1
16	1
16	1
16	1
18	1
18	1
18	1
18	1
18	1
18	1
18	1
18	1
18	1
18	1
18	1
18	0
20	1
20	1
20	1
20	1
20	1
20	1
22	1
2		0
2		0
5		1
5		0
5		0
5		0
5		0
5		0
5		0
5		0
5		0
5		0
6		0
6		0
6		0
6		0
6		0
8		1
8		1
8		1
8		0
8		0
10		1
10		0
10		0
10		0
10		0
10		0
10		0
12		1
12		1
12		1
12		1
12		1
12		1
12		0
14		1
14		1
14		1
14		1
14		1
14		1
14		1
14		1
14		1
14		1
14		1
14		1
14		1
14		1
14		1
14		1
14		1
14		1
14		1
14		0
14		0
14		0
14		0
14		0
14		0
14		0
14		0
14		0
14		0
14		0
16		1
16		1
16		1
16		1
16		1
16		1
16		1
16		1
16		1
16		1
16		1
16		0
16		0
16		0
18		1
18		1
18		1
18		1
18		1
18		1
18		1
18		0
18		0
18		0
18		0
20		1
20		1
20		1
20		1
20		1
20		1
20		0
22		1
22		1
22		1
22		1
22		1
22		1
22		1
2			0
3			0
3			0
3			0
3			0
4			0
4			0
5			0
5			0
5			0
5			0
6			1
6			0
6			0
6			0
6			0
8			0
8			0
8			0
8			0
10			1
10			1
10			1
10			0
10			0
10			0
12			1
12			1
12			1
12			1
12			1
12			0
12			0
12			0
12			0
14			1
14			1
14			1
14			1
14			1
14			1
14			1
14			1
14			1
14			1
14			1
14			1
14			1
14			1
14			1
14			1
14			0
14			0
14			0
14			0
14			0
14			0
14			0
14			0
14			0
16			1
16			1
16			1
16			1
16			1
16			1
16			1
16			1
16			1
16			1
16			1
16			0
16			0
16			0
18			1
18			1
18			1
18			1
18			1
18			1
18			1
18			1
18			1
18			1
18			1
18			0
18			0
18			0
18			0
18			0
18			0
20			1
20			1
20			1
20			1
20			1
20			1
20			1
20			0
22			1
22			1
22			1
22			1
22			1
22			1

## Sheet: FigS4B
Days	N2	hlh-15(ot1389)	hlh-15(ot1389) AVK::ghlh-15 #1	hlh-15(ot1389) AVK::ghlh-15 #2
4	0
4	0
4	0
4	0
4	0
5	1
5	1
5	0
5	0
5	0
5	0
5	0
6	0
6	0
6	0
6	0
6	1
6	1
6	1
6	1
8	1
8	1
8	1
8	1
8	1
8	1
8	1
10	1
10	1
10	1
10	1
10	1
10	0
10	0
10	0
12	1
12	1
12	1
12	1
12	1
12	1
12	1
12	1
12	1
12	1
12	1
12	1
12	1
12	0
12	0
14	1
14	1
14	1
14	1
14	1
14	1
14	1
14	1
14	1
14	1
14	1
14	1
14	0
14	0
14	0
14	0
16	1
16	1
16	1
16	1
16	1
16	1
16	1
16	1
16	1
16	1
16	1
16	1
16	1
16	1
16	1
16	1
16	1
16	1
16	1
16	1
16	1
16	0
18	1
18	1
18	1
18	1
18	1
18	1
18	1
18	1
18	0
18	0
20	1
20	1
20	1
20	1
20	1
20	1
24	1
3		0
4		0
4		0
4		0
4		0
4		0
4		0
4		0
4		0
4		0
5		1
5		1
5		0
5		0
5		0
5		0
5		0
5		0
5		0
5		0
6		0
6		0
6		0
6		0
6		0
8		1
8		1
8		1
8		0
8		0
8		0
8		0
10		1
10		1
10		1
10		1
10		0
10		0
10		0
12		1
12		1
12		1
12		1
12		1
12		1
12		1
12		1
12		1
12		1
12		0
12		0
12		0
14		1
14		1
14		1
14		1
14		1
14		1
14		1
14		1
14		1
14		1
14		1
14		1
14		1
14		1
14		0
14		0
16		1
16		1
16		1
16		1
16		1
16		1
16		1
16		1
16		1
16		1
16		1
16		1
16		1
16		1
16		1
16		0
16		0
16		0
16		0
18		1
18		1
18		1
18		1
18		1
20		1
20		1
20		1
22		1
22		1
22		1
24		1
24		1
24		1
25		1
26		1
28		1
30		1
3			0
3			0
4			0
4			0
4			0
4			0
4			0
4			0
4			0
4			0
4			0
4			0
4			0
4			0
4			0
4			0
5			0
5			0
5			0
5			0
5			0
6			1
6			1
6			1
6			0
6			0
6			0
6			0
6			0
8			1
8			1
8			1
8			1
8			1
10			1
10			1
10			1
12			1
12			1
12			1
12			1
12			1
12			1
12			1
12			1
12			1
12			1
12			1
12			1
12			0
12			0
12			0
12			0
14			1
14			1
14			1
14			1
14			1
14			1
14			1
14			1
14			0
14			0
16			1
16			1
16			1
16			1
16			1
16			1
16			1
16			1
16			1
16			1
16			1
16			1
16			1
16			1
16			1
16			1
16			1
16			1
16			1
16			0
18			1
18			1
18			1
18			1
18			1
18			1
18			1
20			1
20			1
20			1
20			1
20			1
20			0
22			1
22			1
22			1
22			1
24			1
24			1
26			1
26			1
28			1
3				0
4				0
4				0
4				0
4				0
4				0
4				0
4				0
4				0
4				0
4				0
4				0
4				0
4				0
4				0
4				0
5				0
5				0
5				0
5				0
5				0
5				0
5				0
6				1
6				0
6				0
6				0
8				1
8				1
8				1
8				0
8				0
10				1
10				1
10				1
10				1
10				1
10				1
10				1
10				0
10				0
12				1
12				1
12				1
12				1
12				1
12				1
12				1
12				1
12				1
12				1
12				1
12				1
12				1
12				1
14				1
14				1
14				1
14				1
14				1
14				1
14				1
14				1
14				1
14				1
14				1
14				1
14				1
14				1
14				1
14				1
14				1
14				1
14				0
14				0
16				1
16				1
16				1
16				1
16				1
16				1
16				1
16				1
16				1
16				1
16				1
16				1
16				1
16				1
16				1
16				1
16				1
16				1
16				0
18				1
18				1
18				1
20				1
20				1
22				1
22				1
22				1
22				1
24				1
24				1

## Sheet: FigS4C
Days	AVK-specific egl-3 Knockout(+)	AVK-specific egl-3 Knockout(-)
4	0
4	0
5	0
5	0
6	1
6	0
6	0
6	0
6	0
6	0
6	0
8	0
8	0
8	0
8	0
8	0
8	0
8	0
8	0
8	0
10	0
10	0
10	0
10	0
10	0
10	0
10	0
10	0
10	0
10	0
10	0
12	1
12	1
12	1
12	0
14	1
14	1
14	1
14	1
14	1
14	1
14	1
14	1
14	1
14	1
14	1
14	1
14	1
14	1
14	1
14	1
14	1
14	1
14	1
14	0
14	0
14	0
14	0
14	0
14	0
16	1
16	1
16	1
16	1
16	1
16	1
16	1
16	1
16	1
16	1
16	1
16	1
16	1
16	1
16	1
16	1
16	1
16	1
16	1
16	1
16	0
16	0
16	0
16	0
18	1
18	1
18	1
18	1
18	1
18	1
18	0
20	1
20	1
20	1
20	0
22	1
22	1
22	1
22	1
22	1
22	1
24	1
24	1
26	1
26	1
5		0
6		0
6		0
8		1
8		1
8		0
8		0
8		0
8		0
8		0
8		0
8		0
8		0
8		0
10		1
10		0
10		0
10		0
10		0
10		0
10		0
10		0
10		0
10		0
10		0
12		1
12		1
12		1
12		1
12		0
12		0
12		0
12		0
12		0
12		0
14		1
14		1
14		1
14		1
14		1
14		1
14		1
14		1
14		1
14		1
14		1
14		1
14		1
14		1
14		1
14		1
14		1
14		1
14		1
14		1
14		1
14		1
14		1
14		1
14		1
14		0
14		0
14		0
16		1
16		1
16		1
16		1
16		1
16		1
16		1
16		1
16		1
16		1
16		1
16		1
16		1
16		1
16		1
16		1
16		1
16		1
16		1
16		1
16		0
16		0
16		0
18		1
18		1
18		1
18		1
18		1
18		1
18		1
18		1
18		1
18		1
20		1
20		1
20		1
20		1
20		1
20		1
22		1
22		1
24		1

## Sheet: FigS5C
Fig.S5 Panel C
Fluorescence intensity (a.u.)
Animal	Genotype	Reporter	Full head
Day 1_1	wild type	bcat-1(syb8612)	11690.9
Day 1_2	wild type	bcat-1(syb8612)	10762.7
Day 1_3	wild type	bcat-1(syb8612)	12004.2
Day 1_4	wild type	bcat-1(syb8612)	12270.7
Day 1_5	wild type	bcat-1(syb8612)	12509.2
Day 1_6	wild type	bcat-1(syb8612)	11499.6
Day 1_7	wild type	bcat-1(syb8612)	11567.2
Day 1_8	wild type	bcat-1(syb8612)	12210.3
Day 1_9	wild type	bcat-1(syb8612)	11835.3
Day 1_10	wild type	bcat-1(syb8612)	11265.9
Day 1_11	wild type	bcat-1(syb8612)	12089
Day 1_12	wild type	bcat-1(syb8612)	13144.7
Day 1_13	wild type	bcat-1(syb8612)	12683.9
Day 1_14	wild type	bcat-1(syb8612)	13638.9
Day 1_15	wild type	bcat-1(syb8612)	13541.3
Day 1_16	wild type	bcat-1(syb8612)	11530.7
Day 1_17	wild type	bcat-1(syb8612)	12143.7
Day 1_18	wild type	bcat-1(syb8612)	12900.2
Day 1_19	wild type	bcat-1(syb8612)	12575.2
Day 1_20	wild type	bcat-1(syb8612)	12708.9
Day 1_21	wild type	bcat-1(syb8612)	13491.2
Day 1_22	wild type	bcat-1(syb8612)	12719.2
Day 1_23	wild type	bcat-1(syb8612)	13386.8
Day 1_1	hlh-15(ot1389)	bcat-1(syb8612)	11921.5
Day 1_2	hlh-15(ot1389)	bcat-1(syb8612)	12083.9
Day 1_3	hlh-15(ot1389)	bcat-1(syb8612)	11401.4
Day 1_4	hlh-15(ot1389)	bcat-1(syb8612)	12783.7
Day 1_5	hlh-15(ot1389)	bcat-1(syb8612)	12672.3
Day 1_6	hlh-15(ot1389)	bcat-1(syb8612)	12864.2
Day 1_7	hlh-15(ot1389)	bcat-1(syb8612)	11464
Day 1_8	hlh-15(ot1389)	bcat-1(syb8612)	11318.9
Day 1_9	hlh-15(ot1389)	bcat-1(syb8612)	12926.8
Day 1_10	hlh-15(ot1389)	bcat-1(syb8612)	11828.1
Day 1_11	hlh-15(ot1389)	bcat-1(syb8612)	12843.8
Day 1_12	hlh-15(ot1389)	bcat-1(syb8612)	14014.5
Day 1_13	hlh-15(ot1389)	bcat-1(syb8612)	12960.7
Day 1_14	hlh-15(ot1389)	bcat-1(syb8612)	12930.1
Day 4_1	wild type	bcat-1(syb8612)	8801.23
Day 4_2	wild type	bcat-1(syb8612)	8249.96
Day 4_3	wild type	bcat-1(syb8612)	9155.08
Day 4_4	wild type	bcat-1(syb8612)	9630.08
Day 4_5	wild type	bcat-1(syb8612)	8614.32
Day 4_6	wild type	bcat-1(syb8612)	9347.9
Day 4_7	wild type	bcat-1(syb8612)	9299.97
Day 4_8	wild type	bcat-1(syb8612)	9670.5
Day 4_9	wild type	bcat-1(syb8612)	9171
Day 4_10	wild type	bcat-1(syb8612)	9775.76
Day 4_11	wild type	bcat-1(syb8612)	9520.11
Day 4_12	wild type	bcat-1(syb8612)	9313.61
Day 4_13	wild type	bcat-1(syb8612)	9635.4
Day 4_14	wild type	bcat-1(syb8612)	10742.6
Day 4_15	wild type	bcat-1(syb8612)	9698.63
Day 4_16	wild type	bcat-1(syb8612)	10866.4
Day 4_17	wild type	bcat-1(syb8612)	9048.37
Day 4_18	wild type	bcat-1(syb8612)	10363.7
Day 4_19	wild type	bcat-1(syb8612)	11146
Day 4_20	wild type	bcat-1(syb8612)	9632.21
Day 4_1	hlh-15(ot1389)	bcat-1(syb8612)	8427.45
Day 4_2	hlh-15(ot1389)	bcat-1(syb8612)	8890.4
Day 4_3	hlh-15(ot1389)	bcat-1(syb8612)	7697.36
Day 4_4	hlh-15(ot1389)	bcat-1(syb8612)	7791.71
Day 4_5	hlh-15(ot1389)	bcat-1(syb8612)	11028.8
Day 4_6	hlh-15(ot1389)	bcat-1(syb8612)	10697.7
Day 4_7	hlh-15(ot1389)	bcat-1(syb8612)	10287.2
Day 4_8	hlh-15(ot1389)	bcat-1(syb8612)	9854.62
Day 4_9	hlh-15(ot1389)	bcat-1(syb8612)	10389.6
Day 4_10	hlh-15(ot1389)	bcat-1(syb8612)	10345.6
Day 4_11	hlh-15(ot1389)	bcat-1(syb8612)	11232.5
Day 4_12	hlh-15(ot1389)	bcat-1(syb8612)	9800.57
Day 4_13	hlh-15(ot1389)	bcat-1(syb8612)	10125.2
Day 4_14	hlh-15(ot1389)	bcat-1(syb8612)	10781.5
Day 4_15	hlh-15(ot1389)	bcat-1(syb8612)	11390.8
Day 4_16	hlh-15(ot1389)	bcat-1(syb8612)	9637
Day 4_17	hlh-15(ot1389)	bcat-1(syb8612)	10122.7
Day 4_18	hlh-15(ot1389)	bcat-1(syb8612)	10929.7
Day 4_19	hlh-15(ot1389)	bcat-1(syb8612)	9697.39
Day 7_1	wild type	bcat-1(syb8612)	7513.62
Day 7_2	wild type	bcat-1(syb8612)	9322.51
Day 7_3	wild type	bcat-1(syb8612)	9191.27
Day 7_4	wild type	bcat-1(syb8612)	8745.45
Day 7_5	wild type	bcat-1(syb8612)	7858.04
Day 7_6	wild type	bcat-1(syb8612)	7934.12
Day 7_7	wild type	bcat-1(syb8612)	8148.41
Day 7_8	wild type	bcat-1(syb8612)	9427.89
Day 7_9	wild type	bcat-1(syb8612)	10217.7
Day 7_10	wild type	bcat-1(syb8612)	9054.47
Day 7_11	wild type	bcat-1(syb8612)	9256.7
Day 7_12	wild type	bcat-1(syb8612)	9336.97
Day 7_13	wild type	bcat-1(syb8612)	9486.79
Day 7_14	wild type	bcat-1(syb8612)	7680.87
Day 7_15	wild type	bcat-1(syb8612)	8218.36
Day 7_16	wild type	bcat-1(syb8612)	9047.47
Day 7_17	wild type	bcat-1(syb8612)	9773.78
Day 7_18	wild type	bcat-1(syb8612)	10597.1
Day 7_19	wild type	bcat-1(syb8612)	9687.49
Day 7_20	wild type	bcat-1(syb8612)	8306.19
Day 7_21	wild type	bcat-1(syb8612)	10267.5
Day 7_22	wild type	bcat-1(syb8612)	8228
Day 7_23	wild type	bcat-1(syb8612)	9919.01
Day 7_24	wild type	bcat-1(syb8612)	9527.93
Day 7_25	wild type	bcat-1(syb8612)	8859.45
Day 7_26	wild type	bcat-1(syb8612)	10156.2
Day 7_27	wild type	bcat-1(syb8612)	9213.78
Day 7_28	wild type	bcat-1(syb8612)	8171.5
Day 7_1	hlh-15(ot1389)	bcat-1(syb8612)	8678.88
Day 7_2	hlh-15(ot1389)	bcat-1(syb8612)	8485.98
Day 7_3	hlh-15(ot1389)	bcat-1(syb8612)	7975.54
Day 7_4	hlh-15(ot1389)	bcat-1(syb8612)	9787.66
Day 7_5	hlh-15(ot1389)	bcat-1(syb8612)	7454.35
Day 7_6	hlh-15(ot1389)	bcat-1(syb8612)	8757.39
Day 7_7	hlh-15(ot1389)	bcat-1(syb8612)	13624
Day 7_8	hlh-15(ot1389)	bcat-1(syb8612)	8137.21
Day 7_9	hlh-15(ot1389)	bcat-1(syb8612)	7989.41
Day 7_10	hlh-15(ot1389)	bcat-1(syb8612)	8740.45
Day 7_11	hlh-15(ot1389)	bcat-1(syb8612)	9035.87
Day 7_12	hlh-15(ot1389)	bcat-1(syb8612)	7915.57
Day 7_13	hlh-15(ot1389)	bcat-1(syb8612)	8087.14
Day 7_14	hlh-15(ot1389)	bcat-1(syb8612)	8244.24
Day 7_15	hlh-15(ot1389)	bcat-1(syb8612)	8953.11
Day 7_16	hlh-15(ot1389)	bcat-1(syb8612)	8649.92
Day 7_17	hlh-15(ot1389)	bcat-1(syb8612)	9333.57
Day 7_18	hlh-15(ot1389)	bcat-1(syb8612)	9352.32
Day 7_19	hlh-15(ot1389)	bcat-1(syb8612)	9458.62
Day 7_20	hlh-15(ot1389)	bcat-1(syb8612)	9585.99
Day 7_21	hlh-15(ot1389)	bcat-1(syb8612)	8357.52
Day 7_22	hlh-15(ot1389)	bcat-1(syb8612)	8758.92
Day 7_23	hlh-15(ot1389)	bcat-1(syb8612)	9140.84

## Sheet: FigS5D
Fig.S5 Panel D
Fluorescence intensity (a.u.)
Animal	Genotype	Reporter	AVK
Day 1_1	wild type	bcat-1(syb8612)	2830.84
Day 1_2	wild type	bcat-1(syb8612)	3000.96
Day 1_3	wild type	bcat-1(syb8612)	2785.33
Day 1_4	wild type	bcat-1(syb8612)	2245.44
Day 1_5	wild type	bcat-1(syb8612)	3319.5
Day 1_6	wild type	bcat-1(syb8612)	3614.75
Day 1_7	wild type	bcat-1(syb8612)	3812.93
Day 1_8	wild type	bcat-1(syb8612)	3432.05
Day 1_9	wild type	bcat-1(syb8612)	3168.37
Day 1_10	wild type	bcat-1(syb8612)	2304.81
Day 1_11	wild type	bcat-1(syb8612)	2907.81
Day 1_12	wild type	bcat-1(syb8612)	2783.07
Day 1_13	wild type	bcat-1(syb8612)	2742.01
Day 1_14	wild type	bcat-1(syb8612)	3446.02
Day 1_15	wild type	bcat-1(syb8612)	3108.83
Day 1_16	wild type	bcat-1(syb8612)	2762.39
Day 1_17	wild type	bcat-1(syb8612)	3135.25
Day 1_18	wild type	bcat-1(syb8612)	2718.51
Day 1_19	wild type	bcat-1(syb8612)	2904.08
Day 1_1	hlh-15(ot1389)	bcat-1(syb8612)	4277.1
Day 1_2	hlh-15(ot1389)	bcat-1(syb8612)	3606.3
Day 1_3	hlh-15(ot1389)	bcat-1(syb8612)	3337.36
Day 1_4	hlh-15(ot1389)	bcat-1(syb8612)	3533.46
Day 1_5	hlh-15(ot1389)	bcat-1(syb8612)	3095.8
Day 1_6	hlh-15(ot1389)	bcat-1(syb8612)	4489.9
Day 1_7	hlh-15(ot1389)	bcat-1(syb8612)	3548.2
Day 1_8	hlh-15(ot1389)	bcat-1(syb8612)	2303.61
Day 1_9	hlh-15(ot1389)	bcat-1(syb8612)	3468.86
Day 1_10	hlh-15(ot1389)	bcat-1(syb8612)	2088.66
